# Supplementary material for: Dealing with Intimate Partner Violence and Family Violence in a Regional Centre of Western Australia: A Study of the Knowledge, Attitudes, and Practices of Local Social Workers
Source: Int J Environ Res Public Health. 2023 Apr 24;20(9):5628. doi: 10.3390/ijerph20095628 (PMC10178339; doi:10.3390/ijerph20095628)
Supplement: Supplementary file 1 [file ijerph-20-05628-s001.zip]

Archive with 1 entries (1 files):
- ijerph-2226858-supplementary.pdf
